# Supplementary material for: Analysis of Plasma Proteins Involved in Inflammation, Immune Response/Complement System, and Blood Coagulation upon Admission of COVID-19 Patients to Hospital May Help to Predict the Prognosis of the Disease
Source: Cells. 2023 Jun 10;12(12):1601. doi: 10.3390/cells12121601 (PMC10297236; doi:10.3390/cells12121601)
Supplement: Supplementary file 1 [file cells-12-01601-s001.zip]

Archive with 1 entries (1 files):
- cells-2421590-supplementary.pdf
